# Supplementary material for: Single-cell RNA transcriptomics reveals differences in the immune status of alcoholic and hepatitis B virus-related liver cirrhosis
Source: Front Endocrinol (Lausanne). 2023 Feb 2;14:1132085. doi: 10.3389/fendo.2023.1132085 (PMC9932584; doi:10.3389/fendo.2023.1132085)
Supplement: Supplementary file 2 [file Table_1.xlsx]

## Sheet: Table S1 patients in exp
Table S1. The clinical data of HBV and ALC patients
Number	Gender	Age (year)	Group	Na (mmol/L)	ALT (U/L)	AST (U/L)	Tbil (umol/L)	Creatinine (umol/L)	INR	MELD-Na
1	Male	46	HBV	144.2	28	32	52.5	74	1.35	14
2	Male	37	HBV	132.4	59	59	41.7	39	1.4	18
3	Male	54	HBV	143	73	63	27.4	165	1.07	15
4	Male	49	HBV	140.4	18	31	18.8	58	1.3	10
5	Male	45	HBV	138.6	20	37	35.6	66	1.24	12
6	Male	53	ALC	142.8	35	64	62.1	57	1.41	15
7	Male	42	ALC	139.5	11	32	43.1	51	1.35	14
8	Male	34	ALC	138	8	42	38.7	51	1.72	15
9	Male	44	ALC	136	58	140	48.5	64	1.33	13
10	Male	56	ALC	142.5	33	36	30.9	87	1.11	10
ALT: alanine aminotransferase; AST: aspartate aminotransferase; Tbil: total bilirubin, INR: international normalized ratio; MELD: Model for end-stage liver disease
